# Supplementary material for: Telomerase-Null Survivor Screening Identifies Novel Telomere Recombination Regulators
Source: PLoS Genet. 2013 Jan 17;9(1):e1003208. doi: 10.1371/journal.pgen.1003208 (PMC3547846; doi:10.1371/journal.pgen.1003208)
Supplement: Table S1 — Complete list of 280 TLM genes. (XLS) [file pgen.1003208.s007.xls]

## Sheet: Sheet1
Table S1. Complete list of 280 TLM genes
GENE		TELOMERE LENGTH	Growth Defect	tlmD tlc1D Strain	INFO	REFERENCE
SYSTEMATIC NAME	STANDARD NAME
YAL010C	MDM10	L	√		Fa	(1)
YAL013W	DEP1	S				(2)
YAL044C	GCV3	S	√			(2)
YAL056W	GPB2	S				(2)
YAR002W	NUP60	S				(2)
YAR003W	SWD1	S				(4)
YBL006C	LDB7	S	√	sporeb	*c	(2)
YBL058W	SHP1	S				(1)
YBL088C	TEL1	S				(1)
YBR002C	RER2	S	√	spore		(3)
YBR035C	PDX3	S				(2)
YBR048W	RPS11B	L				(1)
YBR097W	VPS15	S	√			(2)
YBR106W	PHO88	S	√	spore		(1)
YBR112C	CYC8	S	√			(1)
YBR132C	AGP2	S				(2)
YBR156C	SLI15	L	√	spore	*F	(1)
YBR175W	SWD3	S				(4)
YBR192W	RIM2	S	√	spore		(3)
YBR256C	RIB5	S	√	spore	F	(3)
YBR275C	RIF1	L				(1)
YBR279W	PAF1	S				(1)
YBR283C	SSH1	L	√			(1)
YBR284W		L				(1)
YBR286W	APE3	S				(2)
YCL004W	PGS1	S	√	spore	F	(3)
YCL008C	STP22	S				(2)
YCL011C	GBP2	S				(5)
YCL016C	DCC1	S				(1)
YCL061C	MRC1	S				(6)
YCR020C-A	MAK31	L				(2)
YCR020W-B	HTL1	L	√		F	(1)
YCR031C	RPS14A	L				(2)
YCR037C	PHO87	L				(2)
YCR065W	HCM1	L				(2)
YCR071C	IMG2	L	√			(1)
YCR073W-A	SOL2	L				(1)
YCR081W	SRB8	L				(1)
YCR082W	AHC2	L				(1)
YCR086W	CSM1	L				(2)
YDL006W	PTC1	S				(2)
YDL013W	SLX5	?				(7)
YDL020C	RPN4	S				(2)
YDL047W	SIT4	S				(2)
YDL074C	BRE1	S				(1)
YDL077C	VAM6	S	√			(2)
YDL081C	RPP1A	S				(2)
YDL083C	RPS16B	L				(1)
YDL101C	DUN1	S				(1)
YDL118W		S				(2)
YDL120W	YFH1	S	√	spore		(3)
YDL151C	BUD30	L				(2)
YDL192W	ARF1	S	√			(1)
YDR027C	VPS54	S	√			(1)
YDR041W	RSM10	S	√	spore		(3)
YDR069C	DOA4	S	√			(1)
YDR083W	RRP8	L				(2)
YDR115W		S	√			(2)
YDR138W	HPR1	L	√	spore	*F	(2)
YDR156W	RPA14	L				(1)
YDR174W	HMO1	L				(1)
YDR184C	ATC1	L				(1)
YDR195W	REF2	L	√			(1)
YDR206W	EBS1	S				(1)
YDR227W	SIR4	S				(1)
YDR295C	HDA2	S				(2)
YDR300C	PRO1	S				(1)
YDR310C	SUM1	S				(2)
YDR320C	SWA2	S				(1)
YDR363W-A	SEM1	S				(1)
YDR369C	XRS2	S				(8)
YDR396W		S	√	spore		(3)
YDR412W	RRP17	S	√	spore		(3)
YDR413C		S	√	spore		(3)
YDR418W	RPL12B	S				(2)
YDR443C	SSN2	L				(1)
YDR447C	RPS17B	L				(1)
YDR450W	RPS18A	L				(1)
YDR495C	VPS3	S				(2)
YDR532C	KRE28	S	√	spore	*F	(1)
YEL029C	BUD16	S				(2)
YEL033W		S				(2)
YEL053C	MAK10	L				(2)
YEL057C		S				(2)
YER043C	SAH1	S	√	spore		(3)
YER068W	MOT2	S	√			(1)
YER070W	RNR1	S	√			(1)
YER116C	SLX8	L				(1)
YFR041C	ERJ5	S				(2)
YGL003C	CDH1	L				(2)
YGL025C	PGD1	S				(1)
YGL039W		S				(2)
YGL058W	RAD6	S				(1)
YGL069C		S	√	spore		(3)
YGL070C	RPB9	S	√	spore		(2)
YGL084C	GUP1	S				(2)
YGL099W	LSG1	S	√	spore		(3)
YGL127C	SOH1	S				(2)
YGL135W	RPL1B	S	√			(2)
YGL136C	MRM2	L				(1)
YGL150C	INO80	S	√	spore		(3)
YGL168W	HUR1	S	√	spore		(2)
YGL169W	SUA5	S	√	spore		(3)
YGL173C	XRN1	S				(2)
YGL212W	VAM7	S				(2)
YGL244W	RTF1	S	√			(2)
YGR002C	SWC4	S	√	spore		(3)
YGR036C	CAX4	S				(2)
YGR042W		S				(2)
YGR057C	LST7	S				(2)
YGR065C	VHT1	S	√	spore	F	(3)
YGR072W	UPF3	S				(2)
YGR101W	PCP1	S	√			(2)
YGR104C	SRB5	S				(2)
YGR118W	RPS23A	L				(1)
YGR157W	CHO2	L				(1)
YGR159C	NSR1	L				(1)
YGR160W		S				(1)
YGR163W	GTR2	S				(1)
YGR229C	SMI1	S				(2)
YGR262C	BUD32	S	√	spore	*	(9)
YGR270W	YTA7	S				(2)
YGR281W	YOR1	L				(2)
YHL011C	PRS3	S				(2)
YHL012W		L				(1)
YHL020C	OPI1	S				(2)
YHR013C	ARD1	L				(1)
YHR021C	RPS27B	L				(1)
YHR041C	SRB2	S				(2)
YHR059W	FYV4	S	√			(1)
YHR070W	TRM5	S	√	spore		(3)
YHR075C	PPE1	L				(2)
YHR077C	NMD2	S				(2)
YHR081W	LRP1	S				(2)
YHR119W	SET1	S				(10)
YHR139C	SPS100	S				(2)
YHR167W	THP2	S				(2)
YHR191C	CTF8	S				(1)
YHR203C	RPS4B	L				(2)
YIL009C-A	EST3	S	√	spore		(1)
YIL036W	CST6	S	√			(2)
YIL042C	PKP1	S				(2)
YIL051C	MMF1	S	√	spore	F	(3)
YIL052C	RPL34B	S				(1)
YIL128W	MET18	L				(2)
YJL005W	CYR1	L	√	spore		(3)
YJL071W	ARG2	S				(2)
YJL129C	TRK1	S				(2)
YJL140W	RPB4	S				(2)
YJL179W	PFD1	L	√	spore		(1)
YJL184W	GON7	S	√	spore	*	(9)
YJL190C	RPS22A	L				(1)
YJR017C	ESS1	S	√	spore		(3)
YJR043C	POL32	S			F	(1)
YJR055W	HIT1	L				(1)
YJR102C	VPS25	S				(2)
YJR105W	ADO1	S				(2)
YJR145C	RPS4A	L				(1)
YKL006C-A	SFT1	S	√	spore		(3)
YKL009W	MRT4	S				(2)
YKL018W	SWD2	S				(4)
YKL036C		S	√	spore		(3)
YKL054C	DEF1	S	√	spore	*	(11)
YKL113C	RAD27	L				(1)
YKL114C	APN1	L	√			(1)
YKL139W	CTK1	S				(2)
YKL170W	MRPL38	S	√			(2)
YKL204W	EAP1	S				(2)
YKR038C	KAE1	S	√	spore		(3) (9)
YKR057W	RPS21A	L				(1)
YKR059W	TIF1	L				(1)
YLL006W	MMM1	S	√			(2)
YLL026W	HSP104	L				(2)
YLL027W	ISA1	S	√			(2)
YLR015W	BRE2	S				(4)
YLR025W	SNF7	S				(2)
YLR032W	RAD5	L				(1)
YLR052W	IES3	L				(18)
YLR090W	XDJ1	S				(2)
YLR148W	PEP3	S	√			(2)
YLR150W	STM1	S				(12)
YLR192C	HCR1	S				(1)
YLR233C	EST1	S	√	spore		(1)
YLR240W	VPS34	S	√			(2)
YLR242C	ARV1	S				(2)
YLR264W	RPS28B	L				(1)
YLR318W	EST2	S	√	spore		(1)
YLR357W	RSC2	S				(2)
YLR372W	SUR4	S				(2)
YLR390W-A	CCW14	S				(2)
YLR417W	VPS36	S				(2)
YLR418C	CDC73	S				(1)
YLR423C	ATG17	L				(1)
YLR453C	RIF2	L				(1)
YML001W	YPT7	S				(1)
YML024W	RPS17A	S				(2)
YML036W	CGI121	S				(9)
YML060W	OGG1	L				(2)
YML061C	PIF1	L	√			(13)
YML062C	MFT1	S				(2)
YML097C	VPS9	S				(2)
YML121W	GTR1	S				(2)
YMR031W-A		S				(2)
YMR070W	MOT3	S	√			(2)
YMR076C	PDS5	S	√	spore	F	(3)
YMR080C	NAM7	S				(2)
YMR091C	NPL6	L	√	spore	*	(2)
YMR106C	YKU80	S	√	spore	fd	(14)
YMR116C	ASC1	L				(2)
YMR125W	STO1	L				(2)
YMR142C	RPL13B	S				(2)
YMR143W	RPS16A	S				(1)
YMR179W	SPT21	S				(2)
YMR186W	HSC82	S				(2)
YMR202W	ERG2	S				(1)
YMR224C	MRE11	S				(2)
YMR225C	MRPL44	S				(2)
YMR263W	SAP30	S				(2)
YMR284W	YKU70	S	√	spore	f	(14)
YMR301C	ATM1	S	√	spore		(3)
YNL025C	SSN8	L				(2)
YNL032W	SIW14	S				(1)
YNL133C	FYV6	L				(1)
YNL147W	LSM7	L				(1)
YNL220W	ADE12	S				(2)
YNL229C	URE2	S				(2)
YNL243W	SLA2	S	√	spore	*F	(1)
YNL246W	VPS75	S				(2)
YNL250W	RAD50	S				(15)
YNL281W	HCH1	S				(2)
YNL306W	MRPS18	S	√	spore		(3)
YOL001W	PHO80	S	√			(2)
YOL004W	SIN3	S	√			(2)
YOL020W	TAT2	L				(2)
YOL051W	GAL11	S	√			(1)
YOL061W	PRS5	S				(1)
YOL068C	HST1	S				(2)
YOL109W	ZEO1	L				(1)
YOL121C	RPS19A	L				(1)
YOL138C	RTC1	S				(2)
YOR003W	YSP3	S				(2)
YOR008C-A		S				(2)
YOR033C	EXO1	S				(16)
YOR040W	GLO4	L				(1)
YOR043W	WHI2	S				(1)
YOR078W	BUD21	L				(1)
YOR123C	LEO1	S				(1)
YOR144C	ELG1	L	√	spore		(17)
YOR156C	NFI1	L				(2)
YOR160W	MTR10	S	√	spore		(3)
YOR182C	RPS30B	L				(1)
YOR241W	MET7	S	√			(2)
YOR279C	RFM1	S				(2)
YOR322C	LDB19	S				(2)
YOR327C	SNC2	S				(1)
YPL002C	SNF8	S				(2)
YPL031C	PHO85	S	√			(2)
YPL041C		S				(2)
YPL042C	SSN3	L				(1)
YPL049C	DIG1	L				(1)
YPL065W	VPS28	S				(2)
YPL084W	BRO1	S				(2)
YPL106C	SSE1	S	√	spore		(2)
YPL142C		S	√	spore		(3)
YPL144W	POC4	S				(2)
YPL161C	BEM4	S				(2)
YPL178W	CBC2	L				(1)
YPL193W	RSA1	L				(1)
YPL204W	HRR25	S	√	spore		(3)
YPL205C		S				(2)
YPL213W	LEA1	L				(2)
YPL240C	HSP82	S				(19)
YPL254W	HFI1	S	√			(1)
YPL268W	PLC1	L	√			(20)
YPR049C	ATG11	S				(2)
YPR051W	MAK3	L				(2)
YPR070W	MED1	L				(1)
YPR131C	NAT3	L	√			(1)
YPR132W	RPS23B	L				(1)
	TLC1	S				(21)
a”F” means we cannot get survivor in this tlmD tlc1D mutant, both through serial culturing in solid and liquid medium.
b"spore” means we started serial culturing of this tlmD tlc1D mutant from dissected spore.
cThe asterisk refers to the situation that we cannot carry out survivor screen using the strain in storage and thus we constructed this tlmD mutant ourselves.
d”f” means we cannot get survivor of this tlmD tlc1D mutant by serially passaging on solid medium, but survivors can generate by culturing in liquid medium.
(1)	Gatbonton T, et al. (2006) Telomere length as a quantitative trait: genome-wide survey and genetic mapping of telomere length-control genes in yeast. PLoS Genet 2(3):e35
(2)	Askree SH, et al. (2004) A genome-wide screen for Saccharomyces cerevisiae deletion mutants that affect telomere length. Proc Natl Acad Sci U S A 101(23):8658-63
(3)	Meng FL, et al. (2009) Sua5p a single-stranded telomeric DNA-binding protein facilitates telomere replication. EMBO J 28(10):1466-78
(4)	Roguev A, et al. (2001) The Saccharomyces cerevisiae Set1 complex includes an Ash2 homologue and methylates histone 3 lysine 4. EMBO J 20(24):7137-48
(5)	Pang TL, et al. (2003) Exposure of single-stranded telomeric DNA causes G2/M cell cycle arrest in Saccharomyces cerevisiae. J Biol Chem 278(11):9318-21
(6)	Grandin N and Charbonneau M (2007) Mrc1, a non-essential DNA replication protein, is required for telomere end protection following loss of capping by Cdc13, Yku or telomerase. Mol Genet Genomics ()
(7)	Azam M, et al. (2006) Evidence that the S.cerevisiae Sgs1 protein facilitates recombinational repair of telomeres during senescence. Nucleic Acids Res 34(2):506-16
(8)	Tsukamoto Y, et al. (2005) Xrs2p regulates Mre11p translocation to the nucleus and plays a role in telomere elongation and meiotic recombination. Mol Biol Cell 16(2):597-608
(9)	Downey M, et al. (2006) A genome-wide screen identifies the evolutionarily conserved KEOPS complex as a telomere regulator. Cell 124(6):1155-68
(10)	Nislow C, et al. (1997) SET1, a yeast member of the trithorax family, functions in transcriptional silencing and diverse cellular processes. Mol Biol Cell 8(12):2421-36
(11)	Chen YB, et al. (2005) Def1p is involved in telomere maintenance in budding yeast. J Biol Chem 280(26):24784-91
(12)	Hayashi N and Murakami S (2002) STM1, a gene which encodes a guanine quadruplex binding protein, interacts with CDC13 in Saccharomyces cerevisiae. Mol Genet Genomics 267(6):806-13
(13)	Zhou J, et al. (2000) Pif1p helicase, a catalytic inhibitor of telomerase in yeast. Science 289(5480):771-4
(14)	Driller L, et al. (2000) A short C-terminal domain of Yku70p is essential for telomere maintenance. J Biol Chem 275(32):24921-7
(15)	Bhaskara V, et al. (2007) Rad50 adenylate kinase activity regulates DNA tethering by mre11/rad50 complexes. Mol Cell 25(5):647-61
(16)	Bertuch AA and Lundblad V (2004) EXO1 contributes to telomere maintenance in both telomerase-proficient and telomerase-deficient Saccharomyces cerevisiae. Genetics 166(4):1651-9
(17)	Kanellis P, et al. (2003) Elg1 forms an alternative PCNA-interacting RFC complex required to maintain genome stability. Curr Biol 13(18):1583-95
(18)	Yu EY, et al. (2007) Regulation of telomere structure and functions by subunits of the INO80 chromatin remodeling complex. Mol Cell Biol 27(16):5639-49
(19)	Toogun OA, et al. (2008) The hsp90 molecular chaperone modulates multiple telomerase activities. Mol Cell Biol 28(1):457-67
(20)	York SJ, et al. (2005) Inositol diphosphate signaling regulates telomere length. J Biol Chem 280(6):4264-9
(21)	Nugent CI, et al. (1996) Cdc13p: a single-strand telomeric DNA-binding protein with a dual role in yeast telomere maintenance. Science 274(5285):249-52
